# Supplementary material for: Anti-Inflammatory and Anti-Quorum Sensing Effect of Camellia sinensis Callus Lysate for Treatment of Acne
Source: Curr Issues Mol Biol. 2023 May 4;45(5):3997–4016. doi: 10.3390/cimb45050255 (PMC10217533; doi:10.3390/cimb45050255)
Supplement: Supplementary file 1 [file cimb-45-00255-s001.zip]

Archive with 1 entries (1 files):
- cimb-2249839-supplementary.pdf
